# Supplementary material for: Mysida and Lophogastrida of Greece: a preliminary checklist
Source: Biodivers Data J. 2016 Nov 1;(4):e9288. doi: 10.3897/BDJ.4.e9288 (PMC5136656; doi:10.3897/BDJ.4.e9288)
Supplement: Supplementary material 1 — Checklist of Mysida and Lophogastrida (Arthropoda: Malacostraca) of Greece [file biodiversity_data_journal-4-e9288-s001.xls]

## Sheet: Taxa
Taxon_Local_ID	Kingdom	Subkingdom	Phylum	Subphylum	Superclass	Class	Subclass	Superorder	Order	Suborder	Infraorder	Superfamily	Family	Subfamily	Tribe	Subtribe	Genus	Subgenus	Species	Subspecies	Variety	Form	Authorship	Nomenclature	Feeds on	Symbiotic with	Parasite of	Host of	Native Status	Conservation Status	Distribution	Horizon	Notes
1	Animalia		Arthropoda			Malacostraca			Lophogastrida				Eucopiidae				Eucopia		unguiculata				(Willemoes-Suhm, 1875)
2	Animalia		Arthropoda			Malacostraca			Lophogastrida				Lophogastridae				Lophogaster		typicus				M. Sars, 1857
3	Animalia		Arthropoda			Malacostraca			Mysida				Mysidae				Acanthomysis		longicornis				(Milne Edwards, 1837)
4	Animalia		Arthropoda			Malacostraca			Mysida				Mysidae				Anchialina		agilis				(G.O. Sars, 1877)
5	Animalia		Arthropoda			Malacostraca			Mysida				Mysidae				Anchialina		oculata				Hoenigman, 1960
6	Animalia		Arthropoda			Malacostraca			Mysida				Mysidae				Boreomysis		arctica				(Krøyer, 1861)
7	Animalia		Arthropoda			Malacostraca			Mysida				Mysidae				Boreomysis		megalops				G.O. Sars, 1872
8	Animalia		Arthropoda			Malacostraca			Mysida				Mysidae				Calyptomma		puritani				W. Tattersall, 1909
9	Animalia		Arthropoda			Malacostraca			Mysida				Mysidae				Dactylamblyops		corberai				San Vicente & Cartes, 2011
10	Animalia		Arthropoda			Malacostraca			Mysida				Mysidae				Diamysis		bacescui				Wittmann & Ariani, 1998
11	Animalia		Arthropoda			Malacostraca			Mysida				Mysidae				Diamysis		cymodoceae				Wittmann & Ariani, 2012
12	Animalia		Arthropoda			Malacostraca			Mysida				Mysidae				Diamysis		lagunaris				Ariani & Wittmann, 2000
13	Animalia		Arthropoda			Malacostraca			Mysida				Mysidae				Diamysis		mesohalobia				Ariani & Wittmann, 2000
14	Animalia		Arthropoda			Malacostraca			Mysida				Mysidae				Erythrops		elegans				(G.O. Sars, 1863)
15	Animalia		Arthropoda			Malacostraca			Mysida				Mysidae				Erythrops		erythrophthalmus				(Goës, 1864)
16	Animalia		Arthropoda			Malacostraca			Mysida				Mysidae				Erythrops		neapolitanus				Colosi, 1929
17	Animalia		Arthropoda			Malacostraca			Mysida				Mysidae				Euchaetomeropsis		merolepis				(Illig, 1908)
18	Animalia		Arthropoda			Malacostraca			Mysida				Mysidae				Gastrosaccus		mediterraneus				Bacescu, 1970
19	Animalia		Arthropoda			Malacostraca			Mysida				Mysidae				Gastrosaccus		sanctus				(Van Beneden, 1861)
20	Animalia		Arthropoda			Malacostraca			Mysida				Mysidae				Haplostylus		bacescui				Hatzakis, 1977
21	Animalia		Arthropoda			Malacostraca			Mysida				Mysidae				Haplostylus		lobatus				(Nouvel, 1951)
22	Animalia		Arthropoda			Malacostraca			Mysida				Mysidae				Haplostylus		normani				(G.O. Sars, 1877)
23	Animalia		Arthropoda			Malacostraca			Mysida				Mysidae				Harmelinella		mariannae				Ledoyer, 1989
24	Animalia		Arthropoda			Malacostraca			Mysida				Mysidae				Hemimysis		margalefi				Alcaraz, Riera & Gili, 1986
25	Animalia		Arthropoda			Malacostraca			Mysida				Mysidae				Heteromysis		eideri				Bacescu, 1941
26	Animalia		Arthropoda			Malacostraca			Mysida				Mysidae				Leptomysis		buergii				Bacescu, 1966
27	Animalia		Arthropoda			Malacostraca			Mysida				Mysidae				Leptomysis		gracilis				(G.O. Sars, 1864)
28	Animalia		Arthropoda			Malacostraca			Mysida				Mysidae				Leptomysis		lingvura				(G.O. Sars, 1866)
29	Animalia		Arthropoda			Malacostraca			Mysida				Mysidae				Leptomysis		mediterranea				G.O. Sars, 1877
30	Animalia		Arthropoda			Malacostraca			Mysida				Mysidae				Leptomysis		megalops				Zimmer, 1915
31	Animalia		Arthropoda			Malacostraca			Mysida				Mysidae				Leptomysis		truncata				(Heller, 1863)
32	Animalia		Arthropoda			Malacostraca			Mysida				Mysidae				Limnomysis		benedeni				Czerniavsky, 1882
33	Animalia		Arthropoda			Malacostraca			Mysida				Mysidae				Mesopodopsis		aegyptia				Wittmann, 1992
34	Animalia		Arthropoda			Malacostraca			Mysida				Mysidae				Mesopodopsis		slabberi				(Van Beneden, 1861)
35	Animalia		Arthropoda			Malacostraca			Mysida				Mysidae				Mysideis		parva				Zimmer, 1915
36	Animalia		Arthropoda			Malacostraca			Mysida				Mysidae				Mysidopsis		angusta				G.O. Sars, 1864
37	Animalia		Arthropoda			Malacostraca			Mysida				Mysidae				Mysidopsis		gibbosa				G.O. Sars, 1864
38	Animalia		Arthropoda			Malacostraca			Mysida				Mysidae				Paraleptomysis		apiops				(G.O. Sars, 1877)
39	Animalia		Arthropoda			Malacostraca			Mysida				Mysidae				Paramysis		agigensis				Bacescu, 1940
40	Animalia		Arthropoda			Malacostraca			Mysida				Mysidae				Paramysis		helleri				(G.O. Sars, 1877)
41	Animalia		Arthropoda			Malacostraca			Mysida				Mysidae				Paramysis		kosswigi				Bacescu, 1948
42	Animalia		Arthropoda			Malacostraca			Mysida				Mysidae				Parerythrops		paucispinosus				Nouvel & Lagardère, 1976
43	Animalia		Arthropoda			Malacostraca			Mysida				Mysidae				Pseudomma		nanum				Holt & Tattersall, 1906
44	Animalia		Arthropoda			Malacostraca			Mysida				Mysidae				Siriella		armata				(Milne Edwards, 1837)
45	Animalia		Arthropoda			Malacostraca			Mysida				Mysidae				Siriella		clausii				G.O. Sars, 1877
46	Animalia		Arthropoda			Malacostraca			Mysida				Mysidae				Siriella		gracilipes				Nouvel, 1942
47	Animalia		Arthropoda			Malacostraca			Mysida				Mysidae				Siriella		jaltensis				Czerniavsky, 1868
48	Animalia		Arthropoda			Malacostraca			Mysida				Mysidae				Siriella		norvegica				G.O. Sars, 1869
49	Animalia		Arthropoda			Malacostraca			Mysida				Mysidae				Siriella		thompsonii				(H. Milne Edwards, 1837)

## Sheet: Materials
Taxon_Local_ID	typeStatus	catalogNumber	occurrenceDetails	occurrenceRemarks	recordNumber	recordedBy	individualID	individualCount	sex	lifeStage	reproductiveCondition	behavior	establishmentMeans	occurrenceStatus	preparations	disposition	otherCatalogNumbers	previousIdentifications	associatedMedia	associatedReferences	associatedOccurrences	associatedSequences	taxonID	scientificNameID	acceptedNameUsageID	parentNameUsageID	originalNameUsageID	nameAccordingToID	namePublishedInID	taxonConceptID	scientificName	acceptedNameUsage	parentNameUsage	originalNameUsage	nameAccordingTo	namePublishedIn	higherClassification	kingdom	phylum	class	order	family	genus	subgenus	specificEpithet	infraspecificEpithet	taxonRank	verbatimTaxonRank	scientificNameAuthorship
[truncated: 106 more columns]

## Sheet: ExternalLinks
Taxon_Local_ID	Link type	Link

## Sheet: SpeciesList
Checklist of species of Mysida and Lophogastrida of Greece
Koulouri; Gerovasileiou; Bailly; 2016
Published in Biodiversity Data Journal
Species names scattered or assembled in various ways
CAREFUL: Usage of formulas. If you copy-paste in another worksheet, paste only the values!
You can use Taxon_Local_ID to link with the table taxa (in that case only species and subspecies).
Taxon_Local_ID	Kingdom	Phylum	Class	Order	Family	Genus	Species	Authorship	Rank	Combination	ScientificNameFull	ScientificName	Author	Year	AuthorYear	AuthorshipSimple	AphiaID in WoRMS
1	Animalia	Arthropoda	Malacostraca	Lophogastrida	Eucopiidae	Eucopia	unguiculata	(Willemoes-Suhm, 1875)	species	new	Eucopia unguiculata (Willemoes-Suhm, 1875)	Eucopia unguiculata	Willemoes-Suhm	1875	Willemoes-Suhm, 1875	(Willemoes-Suhm, 1875)	119921
2	Animalia	Arthropoda	Malacostraca	Lophogastrida	Lophogastridae	Lophogaster	typicus	M. Sars, 1857	species	orig	Lophogaster typicus M. Sars, 1857	Lophogaster typicus	M. Sars	1857	M. Sars, 1857	M. Sars, 1857	119936
3	Animalia	Arthropoda	Malacostraca	Mysida	Mysidae	Acanthomysis	longicornis	(Milne Edwards, 1837)	species	new	Acanthomysis longicornis (Milne Edwards, 1837)	Acanthomysis longicornis	Milne Edwards	1837	Milne Edwards, 1837	(Milne Edwards, 1837)	119939
4	Animalia	Arthropoda	Malacostraca	Mysida	Mysidae	Anchialina	agilis	(G.O. Sars, 1877)	species	new	Anchialina agilis (G.O. Sars, 1877)	Anchialina agilis	G.O. Sars	1877	G.O. Sars, 1877	(G.O. Sars, 1877)	119950
5	Animalia	Arthropoda	Malacostraca	Mysida	Mysidae	Anchialina	oculata	Hoenigman, 1960	species	orig	Anchialina oculata Hoenigman, 1960	Anchialina oculata	Hoenigman	1960	Hoenigman, 1960	Hoenigman, 1960	119952
6	Animalia	Arthropoda	Malacostraca	Mysida	Mysidae	Boreomysis	arctica	(Krøyer, 1861)	species	new	Boreomysis arctica (Krøyer, 1861)	Boreomysis arctica	Krøyer	1861	Krøyer, 1861	(Krøyer, 1861)	119962
7	Animalia	Arthropoda	Malacostraca	Mysida	Mysidae	Boreomysis	megalops	G.O. Sars, 1872	species	orig	Boreomysis megalops G.O. Sars, 1872	Boreomysis megalops	G.O. Sars	1872	G.O. Sars, 1872	G.O. Sars, 1872	119967
8	Animalia	Arthropoda	Malacostraca	Mysida	Mysidae	Calyptomma	puritani	W. Tattersall, 1909	species	orig	Calyptomma puritani W. Tattersall, 1909	Calyptomma puritani	Scacchi & Philippi	1909	Scacchi & Philippi, 1909	Scacchi & Philippi, 1909	119979
9	Animalia	Arthropoda	Malacostraca	Mysida	Mysidae	Dactylamblyops	corberai	San Vicente & Cartes, 2011	species	orig	Dactylamblyops corberai San Vicente & Cartes, 2011	Dactylamblyops corberai	San Vicente & Cartes	2011	San Vicente & Cartes, 2011	San Vicente & Cartes, 2011	571543
10	Animalia	Arthropoda	Malacostraca	Mysida	Mysidae	Diamysis	bacescui	Wittmann & Ariani, 1998	species	orig	Diamysis bacescui Wittmann & Ariani, 1998	Diamysis bacescui	Wittmann & Ariani	1998	Wittmann & Ariani, 1998	Wittmann & Ariani, 1998	430997
11	Animalia	Arthropoda	Malacostraca	Mysida	Mysidae	Diamysis	cymodoceae	Wittmann & Ariani, 2012	species	orig	Diamysis cymodoceae Wittmann & Ariani, 2012	Diamysis cymodoceae	Wittmann & Ariani	2012	Wittmann & Ariani, 2012	Wittmann & Ariani, 2012	597713
12	Animalia	Arthropoda	Malacostraca	Mysida	Mysidae	Diamysis	lagunaris	Ariani & Wittmann, 2000	species	orig	Diamysis lagunaris Ariani & Wittmann, 2000	Diamysis lagunaris	Ariani & Wittmann	2000	Ariani & Wittmann, 2000	Ariani & Wittmann, 2000	430999
13	Animalia	Arthropoda	Malacostraca	Mysida	Mysidae	Diamysis	mesohalobia	Ariani & Wittmann, 2000	species	orig	Diamysis mesohalobia Ariani & Wittmann, 2000	Diamysis mesohalobia	Ariani & Wittmann	2000	Ariani & Wittmann, 2000	Ariani & Wittmann, 2000	431000
14	Animalia	Arthropoda	Malacostraca	Mysida	Mysidae	Erythrops	elegans	(G.O. Sars, 1863)	species	new	Erythrops elegans (G.O. Sars, 1863)	Erythrops elegans	G.O. Sars	1863	G.O. Sars, 1863	(G.O. Sars, 1863)	119997
15	Animalia	Arthropoda	Malacostraca	Mysida	Mysidae	Erythrops	erythrophthalmus	(Goës, 1864)	species	new	Erythrops erythrophthalmus (Goës, 1864)	Erythrops erythrophthalmus	Goës	1864	Goës, 1864	(Goës, 1864)	852968
16	Animalia	Arthropoda	Malacostraca	Mysida	Mysidae	Erythrops	neapolitanus	Colosi, 1929	species	orig	Erythrops neapolitanus Colosi, 1929	Erythrops neapolitanus	Colosi	1929	Colosi, 1929	Colosi, 1929	446451
17	Animalia	Arthropoda	Malacostraca	Mysida	Mysidae	Euchaetomeropsis	merolepis	(Illig, 1908)	species	new	Euchaetomeropsis merolepis (Illig, 1908)	Euchaetomeropsis merolepis	Illig	1908	Illig, 1908	(Illig, 1908)	120013
18	Animalia	Arthropoda	Malacostraca	Mysida	Mysidae	Gastrosaccus	mediterraneus	Bacescu, 1970	species	orig	Gastrosaccus mediterraneus Bacescu, 1970	Gastrosaccus mediterraneus	Bacescu	1970	Bacescu, 1970	Bacescu, 1970	120016
19	Animalia	Arthropoda	Malacostraca	Mysida	Mysidae	Gastrosaccus	sanctus	(Van Beneden, 1861)	species	new	Gastrosaccus sanctus (Van Beneden, 1861)	Gastrosaccus sanctus	Van Beneden	1861	Van Beneden, 1861	(Van Beneden, 1861)	120019
20	Animalia	Arthropoda	Malacostraca	Mysida	Mysidae	Haplostylus	bacescui	Hatzakis, 1977	species	orig	Haplostylus bacescui Hatzakis, 1977	Haplostylus bacescui	Hatzakis	1977	Hatzakis, 1977	Hatzakis, 1977	120022
21	Animalia	Arthropoda	Malacostraca	Mysida	Mysidae	Haplostylus	lobatus	(Nouvel, 1951)	species	new	Haplostylus lobatus (Nouvel, 1951)	Haplostylus lobatus	Nouvel	1951	Nouvel, 1951	(Nouvel, 1951)	148703
22	Animalia	Arthropoda	Malacostraca	Mysida	Mysidae	Haplostylus	normani	(G.O. Sars, 1877)	species	new	Haplostylus normani (G.O. Sars, 1877)	Haplostylus normani	G.O. Sars	1877	G.O. Sars, 1877	(G.O. Sars, 1877)	148698
23	Animalia	Arthropoda	Malacostraca	Mysida	Mysidae	Harmelinella	mariannae	Ledoyer, 1989	species	orig	Harmelinella mariannae Ledoyer, 1989	Harmelinella mariannae	Ledoyer	1989	Ledoyer, 1989	Ledoyer, 1989	226673
24	Animalia	Arthropoda	Malacostraca	Mysida	Mysidae	Hemimysis	margalefi	Alcaraz, Riera & Gili, 1986	species	orig	Hemimysis margalefi Alcaraz, Riera & Gili, 1986	Hemimysis margalefi	Alcaraz, Riera & Gili	1986	Alcaraz, Riera & Gili, 1986	Alcaraz, Riera & Gili, 1986	120027
25	Animalia	Arthropoda	Malacostraca	Mysida	Mysidae	Heteromysis	eideri	Bacescu, 1941	species	orig	Heteromysis eideri Bacescu, 1941	Heteromysis eideri	Bacescu	1941	Bacescu, 1941	Bacescu, 1941	120034
26	Animalia	Arthropoda	Malacostraca	Mysida	Mysidae	Leptomysis	buergii	Bacescu, 1966	species	orig	Leptomysis buergii Bacescu, 1966	Leptomysis buergii	Bacescu	1966	Bacescu, 1966	Bacescu, 1966	120050
27	Animalia	Arthropoda	Malacostraca	Mysida	Mysidae	Leptomysis	gracilis	(G.O. Sars, 1864)	species	new	Leptomysis gracilis (G.O. Sars, 1864)	Leptomysis gracilis	G.O. Sars	1864	G.O. Sars, 1864	(G.O. Sars, 1864)	120052
28	Animalia	Arthropoda	Malacostraca	Mysida	Mysidae	Leptomysis	lingvura	(G.O. Sars, 1866)	species	new	Leptomysis lingvura (G.O. Sars, 1866)	Leptomysis lingvura	G.O. Sars	1866	G.O. Sars, 1866	(G.O. Sars, 1866)	120054
29	Animalia	Arthropoda	Malacostraca	Mysida	Mysidae	Leptomysis	mediterranea	G.O. Sars, 1877	species	orig	Leptomysis mediterranea G.O. Sars, 1877	Leptomysis mediterranea	G.O. Sars	1877	G.O. Sars, 1877	G.O. Sars, 1877	120056
30	Animalia	Arthropoda	Malacostraca	Mysida	Mysidae	Leptomysis	megalops	Zimmer, 1915	species	orig	Leptomysis megalops Zimmer, 1915	Leptomysis megalops	Zimmer	1915	Zimmer, 1915	Zimmer, 1915	120057
31	Animalia	Arthropoda	Malacostraca	Mysida	Mysidae	Leptomysis	truncata	(Heller, 1863)	species	new	Leptomysis truncata (Heller, 1863)	Leptomysis truncata	Heller	1863	Heller, 1863	(Heller, 1863)	120061
32	Animalia	Arthropoda	Malacostraca	Mysida	Mysidae	Limnomysis	benedeni	Czerniavsky, 1882	species	orig	Limnomysis benedeni Czerniavsky, 1882	Limnomysis benedeni	Czerniavsky	1882	Czerniavsky, 1882	Czerniavsky, 1882	120062
33	Animalia	Arthropoda	Malacostraca	Mysida	Mysidae	Mesopodopsis	aegyptia	Wittmann, 1992	species	orig	Mesopodopsis aegyptia Wittmann, 1992	Mesopodopsis aegyptia	Wittmann	1992	Wittmann, 1992	Wittmann, 1992	120071
34	Animalia	Arthropoda	Malacostraca	Mysida	Mysidae	Mesopodopsis	slabberi	(Van Beneden, 1861)	species	new	Mesopodopsis slabberi (Van Beneden, 1861)	Mesopodopsis slabberi	Van Beneden	1861	Van Beneden, 1861	(Van Beneden, 1861)	120072
35	Animalia	Arthropoda	Malacostraca	Mysida	Mysidae	Mysideis	parva	Zimmer, 1915	species	orig	Mysideis parva Zimmer, 1915	Mysideis parva	Zimmer	1915	Zimmer, 1915	Zimmer, 1915	120081
36	Animalia	Arthropoda	Malacostraca	Mysida	Mysidae	Mysidopsis	angusta	G.O. Sars, 1864	species	orig	Mysidopsis angusta G.O. Sars, 1864	Mysidopsis angusta	G.O. Sars	1864	G.O. Sars, 1864	G.O. Sars, 1864	120087
37	Animalia	Arthropoda	Malacostraca	Mysida	Mysidae	Mysidopsis	gibbosa	G.O. Sars, 1864	species	orig	Mysidopsis gibbosa G.O. Sars, 1864	Mysidopsis gibbosa	G.O. Sars	1864	G.O. Sars, 1864	G.O. Sars, 1864	120089
38	Animalia	Arthropoda	Malacostraca	Mysida	Mysidae	Paraleptomysis	apiops	(G.O. Sars, 1877)	species	new	Paraleptomysis apiops (G.O. Sars, 1877)	Paraleptomysis apiops	G.O. Sars	1877	G.O. Sars, 1877	(G.O. Sars, 1877)	120139
39	Animalia	Arthropoda	Malacostraca	Mysida	Mysidae	Paramysis	agigensis	Bacescu, 1940	species	orig	Paramysis agigensis Bacescu, 1940	Paramysis agigensis	Bacescu	1940	Bacescu, 1940	Bacescu, 1940	120143
40	Animalia	Arthropoda	Malacostraca	Mysida	Mysidae	Paramysis	helleri	(G.O. Sars, 1877)	species	new	Paramysis helleri (G.O. Sars, 1877)	Paramysis helleri	G.O. Sars	1877	G.O. Sars, 1877	(G.O. Sars, 1877)	120149
41	Animalia	Arthropoda	Malacostraca	Mysida	Mysidae	Paramysis	kosswigi	Bacescu, 1948	species	orig	Paramysis kosswigi Bacescu, 1948	Paramysis kosswigi	Bacescu	1948	Bacescu, 1948	Bacescu, 1948	120153
42	Animalia	Arthropoda	Malacostraca	Mysida	Mysidae	Parerythrops	paucispinosus	Nouvel & Lagardère, 1976	species	orig	Parerythrops paucispinosus Nouvel & Lagardère, 1976	Parerythrops paucispinosus	Nouvel & Lagardère	1976	Nouvel & Lagardère, 1976	Nouvel & Lagardère, 1976	853008
43	Animalia	Arthropoda	Malacostraca	Mysida	Mysidae	Pseudomma	nanum	Holt & Tattersall, 1906	species	orig	Pseudomma nanum Holt & Tattersall, 1906	Pseudomma nanum	Holt & Tattersall	1906	Holt & Tattersall, 1906	Holt & Tattersall, 1906	120189
44	Animalia	Arthropoda	Malacostraca	Mysida	Mysidae	Siriella	armata	(Milne Edwards, 1837)	species	new	Siriella armata (Milne Edwards, 1837)	Siriella armata	Milne Edwards	1837	Milne Edwards, 1837	(Milne Edwards, 1837)	120208
45	Animalia	Arthropoda	Malacostraca	Mysida	Mysidae	Siriella	clausii	G.O. Sars, 1877	species	orig	Siriella clausii G.O. Sars, 1877	Siriella clausii	G.O. Sars	1877	G.O. Sars, 1877	G.O. Sars, 1877	226375
46	Animalia	Arthropoda	Malacostraca	Mysida	Mysidae	Siriella	gracilipes	Nouvel, 1942	species	orig	Siriella gracilipes Nouvel, 1942	Siriella gracilipes	Nouvel	1942	Nouvel, 1942	Nouvel, 1942	120212
47	Animalia	Arthropoda	Malacostraca	Mysida	Mysidae	Siriella	jaltensis	Czerniavsky, 1868	species	orig	Siriella jaltensis Czerniavsky, 1868	Siriella jaltensis	Czerniavsky	1868	Czerniavsky, 1868	Czerniavsky, 1868	120214
48	Animalia	Arthropoda	Malacostraca	Mysida	Mysidae	Siriella	norvegica	G.O. Sars, 1869	species	orig	Siriella norvegica G.O. Sars, 1869	Siriella norvegica	G.O. Sars	1869	G.O. Sars, 1869	G.O. Sars, 1869	120215
49	Animalia	Arthropoda	Malacostraca	Mysida	Mysidae	Siriella	thompsonii	(H. Milne Edwards, 1837)	species	new	Siriella thompsonii (H. Milne Edwards, 1837)	Siriella thompsonii	H. Milne Edwards	1837	H. Milne Edwards, 1837	(H. Milne Edwards, 1837)	120216

## Sheet: ClassificationLists
Checklist of species of Mysida and Lophogastrida of Greece
Koulouri; Gerovasileiou; Bailly; 2016
Published in Biodiversity Data Journal
3 different layout for the list
CAREFUL: Usage of formulas. If you copy-paste in another worksheet, paste only the values!														Text in grey character are to be ignored. This for the preparation of the lists.
You can use Taxon_Local_ID to link with the table taxa (in that case only species and subspecies).
		Simple taxon list		1 col. Indented taxon list		Classification list with taxon # per rank								Additional info			List preparation																					Result of Match Taxa from WoRMS
						Kingdom	Phylum	Class	Order	Family	Genus	Species
Rank		TaxonName		TaxonNameInd		1	1	1	2	3	24	49		AphiaID in WoRMS	Authorship (WoRMS)		Taxon_Local_ID	Kingdom	Phylum	Class	Order	Family	Genus	Species	Authorship	Preparation fields												AphiaID	MatchType	Taxon	Autorship	ctrlTaxon	crtlAuthorship
Kingdom		Animalia		Animalia		Animalia								2				Animalia								1	1	0	0	0	0	0	0		1	Kingdom		2	exact	Animalia		TRUE		Acanthomysis	119831
Phylum		Arthropoda		Arthropoda			Arthropoda							1065				Animalia	Arthropoda							2	1	1	0	0	0	0	0		2	Phylum		1065	exact	Arthropoda		TRUE		Acanthomysis longicornis	119939
Class		Malacostraca		Malacostraca				Malacostraca						1071	Latreille, 1802			Animalia	Arthropoda	Malacostraca						3	1	1	1	0	0	0	0		3	Class		1071	exact	Malacostraca	Latreille, 1802	TRUE		Anchialina	119834
Order		Lophogastrida		Lophogastrida					Lophogastrida					149669	Boas, 1883			Animalia	Arthropoda	Malacostraca	Lophogastrida					4	1	1	1	1	0	0	0		4	Order		149669	exact	Lophogastrida	Boas, 1883	TRUE		Anchialina agilis	119950
Family		Eucopiidae		Eucopiidae						Eucopiidae				119819	G.O. Sars, 1885			Animalia	Arthropoda	Malacostraca	Lophogastrida	Eucopiidae				5	1	1	1	1	1	0	0		5	Family		119819	exact	Eucopiidae	G.O. Sars, 1885	TRUE		Anchialina oculata	119952
Genus		Eucopia		Eucopia							Eucopia			119825	Dana, 1852			Animalia	Arthropoda	Malacostraca	Lophogastrida	Eucopiidae	Eucopia			6	1	1	1	1	1	1	0		6	Genus		119825	exact	Eucopia	Dana, 1852	TRUE		Animalia	2
Species		Eucopia unguiculata		Eucopia unguiculata								Eucopia unguiculata		119921	(Willemoes-Suhm, 1875)		1	Animalia	Arthropoda	Malacostraca	Lophogastrida	Eucopiidae	Eucopia	unguiculata	(Willemoes-Suhm, 1875)	7	1	1	1	1	1	1	1		7	Species		119921	exact	Eucopia unguiculata	(Willemoes-Suhm, 1875)	TRUE	TRUE	Arthropoda	1065
Family		Lophogastridae		Lophogastridae						Lophogastridae				119821	G.O. Sars, 1870			Animalia	Arthropoda	Malacostraca	Lophogastrida	Lophogastridae				5	1	1	1	1	1	0	0					119821	exact	Lophogastridae	G.O. Sars, 1870	TRUE		Boreomysis	119842
Genus		Lophogaster		Lophogaster							Lophogaster			119828	M. Sars, 1857			Animalia	Arthropoda	Malacostraca	Lophogastrida	Lophogastridae	Lophogaster			6	1	1	1	1	1	1	0					119828	exact	Lophogaster	M. Sars, 1857	TRUE		Boreomysis arctica	119962
Species		Lophogaster typicus		Lophogaster typicus								Lophogaster typicus		119936	M. Sars, 1857		2	Animalia	Arthropoda	Malacostraca	Lophogastrida	Lophogastridae	Lophogaster	typicus	M. Sars, 1857	7	1	1	1	1	1	1	1					119936	exact	Lophogaster typicus	M. Sars, 1857	TRUE	TRUE	Boreomysis megalops	119967
Order		Mysida		Mysida					Mysida					149668	Boas, 1883			Animalia	Arthropoda	Malacostraca	Mysida					4	1	1	1	1	0	0	0					149668	exact	Mysida	Boas, 1883	TRUE		Calyptomma	119846
Family		Mysidae		Mysidae						Mysidae				119822	Haworth, 1825			Animalia	Arthropoda	Malacostraca	Mysida	Mysidae				5	1	1	1	1	1	0	0					119822	exact	Mysidae	Haworth, 1825	TRUE		Calyptomma puritani	119979
Genus		Acanthomysis		Acanthomysis							Acanthomysis			119831	Czerniavsky, 1882			Animalia	Arthropoda	Malacostraca	Mysida	Mysidae	Acanthomysis			6	1	1	1	1	1	1	0					119831	exact	Acanthomysis	Czerniavsky, 1882	TRUE		Dactylamblyops	119851
Species		Acanthomysis longicornis		Acanthomysis longicornis								Acanthomysis longicornis		119939	(Milne Edwards, 1837)		3	Animalia	Arthropoda	Malacostraca	Mysida	Mysidae	Acanthomysis	longicornis	(Milne Edwards, 1837)	7	1	1	1	1	1	1	1					119939	exact	Acanthomysis longicornis	(Milne Edwards, 1837)	TRUE	TRUE	Dactylamblyops corberai	571543
Genus		Anchialina		Anchialina							Anchialina			119834	Norman & Scott, 1906			Animalia	Arthropoda	Malacostraca	Mysida	Mysidae	Anchialina			6	1	1	1	1	1	1	0					119834	exact	Anchialina	Norman & Scott, 1906	TRUE		Diamysis	119854
Species		Anchialina agilis		Anchialina agilis								Anchialina agilis		119950	(G.O. Sars, 1877)		4	Animalia	Arthropoda	Malacostraca	Mysida	Mysidae	Anchialina	agilis	(G.O. Sars, 1877)	7	1	1	1	1	1	1	1					119950	exact	Anchialina agilis	(G.O. Sars, 1877)	TRUE	TRUE	Diamysis bacescui	430997
Species		Anchialina oculata		Anchialina oculata								Anchialina oculata		119952	Hoenigman, 1960		5	Animalia	Arthropoda	Malacostraca	Mysida	Mysidae	Anchialina	oculata	Hoenigman, 1960	7	1	1	1	1	1	1	1					119952	exact	Anchialina oculata	Hoenigman, 1960	TRUE	TRUE	Diamysis cymodoceae	597713
Genus		Boreomysis		Boreomysis							Boreomysis			119842	G.O. Sars, 1869			Animalia	Arthropoda	Malacostraca	Mysida	Mysidae	Boreomysis			6	1	1	1	1	1	1	0					119842	exact	Boreomysis	G.O. Sars, 1869	TRUE		Diamysis lagunaris	430999
Species		Boreomysis arctica		Boreomysis arctica								Boreomysis arctica		119962	(Krøyer, 1861)		6	Animalia	Arthropoda	Malacostraca	Mysida	Mysidae	Boreomysis	arctica	(Krøyer, 1861)	7	1	1	1	1	1	1	1					119962	exact	Boreomysis arctica	(Krøyer, 1861)	TRUE	TRUE	Diamysis mesohalobia	431000
Species		Boreomysis megalops		Boreomysis megalops								Boreomysis megalops		119967	G.O. Sars, 1872		7	Animalia	Arthropoda	Malacostraca	Mysida	Mysidae	Boreomysis	megalops	G.O. Sars, 1872	7	1	1	1	1	1	1	1					119967	exact	Boreomysis megalops	G.O. Sars, 1872	TRUE	TRUE	Erythrops	119856
Genus		Calyptomma		Calyptomma							Calyptomma			119846	W. Tattersall, 1909			Animalia	Arthropoda	Malacostraca	Mysida	Mysidae	Calyptomma			6	1	1	1	1	1	1	0					119846	exact	Calyptomma	W. Tattersall, 1909	TRUE		Erythrops elegans	119997
Species		Calyptomma puritani		Calyptomma puritani								Calyptomma puritani		119979	W. Tattersall, 1909		8	Animalia	Arthropoda	Malacostraca	Mysida	Mysidae	Calyptomma	puritani	W. Tattersall, 1909	7	1	1	1	1	1	1	1					119979	exact	Calyptomma puritani	W. Tattersall, 1909	TRUE	TRUE	Erythrops erythrophthalmus	852968
Genus		Dactylamblyops		Dactylamblyops							Dactylamblyops			119851	Holt & Tattersall, 1906			Animalia	Arthropoda	Malacostraca	Mysida	Mysidae	Dactylamblyops			6	1	1	1	1	1	1	0					119851	exact	Dactylamblyops	Holt & Tattersall, 1906	TRUE		Erythrops neapolitanus	446451
Species		Dactylamblyops corberai		Dactylamblyops corberai								Dactylamblyops corberai		571543	San Vicente & Cartes, 2011		9	Animalia	Arthropoda	Malacostraca	Mysida	Mysidae	Dactylamblyops	corberai	San Vicente & Cartes, 2011	7	1	1	1	1	1	1	1					571543	exact	Dactylamblyops corberai	San Vicente & Cartes, 2011	TRUE	TRUE	Euchaetomeropsis	119858
Genus		Diamysis		Diamysis							Diamysis			119854	Czerniavsky, 1882			Animalia	Arthropoda	Malacostraca	Mysida	Mysidae	Diamysis			6	1	1	1	1	1	1	0					119854	exact	Diamysis	Czerniavsky, 1882	TRUE		Euchaetomeropsis merolepis	120013
Species		Diamysis bacescui		Diamysis bacescui								Diamysis bacescui		430997	Wittmann & Ariani, 1998		10	Animalia	Arthropoda	Malacostraca	Mysida	Mysidae	Diamysis	bacescui	Wittmann & Ariani, 1998	7	1	1	1	1	1	1	1					430997	exact	Diamysis bacescui	Wittmann & Ariani, 1998	TRUE	TRUE	Eucopia	119825
Species		Diamysis cymodoceae		Diamysis cymodoceae								Diamysis cymodoceae		597713	Wittmann & Ariani, 2012		11	Animalia	Arthropoda	Malacostraca	Mysida	Mysidae	Diamysis	cymodoceae	Wittmann & Ariani, 2012	7	1	1	1	1	1	1	1					597713	exact	Diamysis cymodoceae	Wittmann & Ariani, 2012	TRUE	TRUE	Eucopia unguiculata	119921
Species		Diamysis lagunaris		Diamysis lagunaris								Diamysis lagunaris		430999	Ariani & Wittmann, 2000		12	Animalia	Arthropoda	Malacostraca	Mysida	Mysidae	Diamysis	lagunaris	Ariani & Wittmann, 2000	7	1	1	1	1	1	1	1					430999	exact	Diamysis lagunaris	Ariani & Wittmann, 2000	TRUE	TRUE	Eucopiidae	119819
Species		Diamysis mesohalobia		Diamysis mesohalobia								Diamysis mesohalobia		431000	Ariani & Wittmann, 2000		13	Animalia	Arthropoda	Malacostraca	Mysida	Mysidae	Diamysis	mesohalobia	Ariani & Wittmann, 2000	7	1	1	1	1	1	1	1					431000	exact	Diamysis mesohalobia	Ariani & Wittmann, 2000	TRUE	TRUE	Gastrosaccus	119859
Genus		Erythrops		Erythrops							Erythrops			119856	G.O. Sars, 1869			Animalia	Arthropoda	Malacostraca	Mysida	Mysidae	Erythrops			6	1	1	1	1	1	1	0					119856	exact	Erythrops	G.O. Sars, 1869	TRUE		Gastrosaccus mediterraneus	120016
Species		Erythrops elegans		Erythrops elegans								Erythrops elegans		119997	(G.O. Sars, 1863)		14	Animalia	Arthropoda	Malacostraca	Mysida	Mysidae	Erythrops	elegans	(G.O. Sars, 1863)	7	1	1	1	1	1	1	1					119997	exact	Erythrops elegans	(G.O. Sars, 1863)	TRUE	TRUE	Gastrosaccus sanctus	120019
Species		Erythrops erythrophthalmus		Erythrops erythrophthalmus								Erythrops erythrophthalmus		852968	(Goës, 1864)		15	Animalia	Arthropoda	Malacostraca	Mysida	Mysidae	Erythrops	erythrophthalmus	(Goës, 1864)	7	1	1	1	1	1	1	1					852968	exact	Erythrops erythrophthalmus	(Goës, 1864)	TRUE	TRUE	Haplostylus	119860
Species		Erythrops neapolitanus		Erythrops neapolitanus								Erythrops neapolitanus		446451	Colosi, 1929		16	Animalia	Arthropoda	Malacostraca	Mysida	Mysidae	Erythrops	neapolitanus	Colosi, 1929	7	1	1	1	1	1	1	1					446451	exact	Erythrops neapolitanus	Colosi, 1929	TRUE	TRUE	Haplostylus bacescui	120022
Genus		Euchaetomeropsis		Euchaetomeropsis							Euchaetomeropsis			119858	W. Tattersall, 1909			Animalia	Arthropoda	Malacostraca	Mysida	Mysidae	Euchaetomeropsis			6	1	1	1	1	1	1	0					119858	exact	Euchaetomeropsis	W. Tattersall, 1909	TRUE		Haplostylus lobatus	148703
Species		Euchaetomeropsis merolepis		Euchaetomeropsis merolepis								Euchaetomeropsis merolepis		120013	(Illig, 1908)		17	Animalia	Arthropoda	Malacostraca	Mysida	Mysidae	Euchaetomeropsis	merolepis	(Illig, 1908)	7	1	1	1	1	1	1	1					120013	exact	Euchaetomeropsis merolepis	(Illig, 1908)	TRUE	TRUE	Haplostylus normani	148698
Genus		Gastrosaccus		Gastrosaccus							Gastrosaccus			119859	Norman, 1868			Animalia	Arthropoda	Malacostraca	Mysida	Mysidae	Gastrosaccus			6	1	1	1	1	1	1	0					119859	exact	Gastrosaccus	Norman, 1868	TRUE		Harmelinella mariannae	226673
Species		Gastrosaccus mediterraneus		Gastrosaccus mediterraneus								Gastrosaccus mediterraneus		120016	Bacescu, 1970		18	Animalia	Arthropoda	Malacostraca	Mysida	Mysidae	Gastrosaccus	mediterraneus	Bacescu, 1970	7	1	1	1	1	1	1	1					120016	exact	Gastrosaccus mediterraneus	Bacescu, 1970	TRUE	TRUE	Hemimysis	119861
Species		Gastrosaccus sanctus		Gastrosaccus sanctus								Gastrosaccus sanctus		120019	(Van Beneden, 1861)		19	Animalia	Arthropoda	Malacostraca	Mysida	Mysidae	Gastrosaccus	sanctus	(Van Beneden, 1861)	7	1	1	1	1	1	1	1					120019	exact	Gastrosaccus sanctus	(Van Beneden, 1861)	TRUE	TRUE	Hemimysis margalefi	120027
Genus		Haplostylus		Haplostylus							Haplostylus			119860	Kossmann, 1880			Animalia	Arthropoda	Malacostraca	Mysida	Mysidae	Haplostylus			6	1	1	1	1	1	1	0					119860	exact	Haplostylus	Kossmann, 1880	TRUE		Heteromysis	119863
Species		Haplostylus bacescui		Haplostylus bacescui								Haplostylus bacescui		120022	Hatzakis, 1977		20	Animalia	Arthropoda	Malacostraca	Mysida	Mysidae	Haplostylus	bacescui	Hatzakis, 1977	7	1	1	1	1	1	1	1					120022	exact	Haplostylus bacescui	Hatzakis, 1977	TRUE	TRUE	Heteromysis eideri	120034
Species		Haplostylus lobatus		Haplostylus lobatus								Haplostylus lobatus		148703	(Nouvel, 1951)		21	Animalia	Arthropoda	Malacostraca	Mysida	Mysidae	Haplostylus	lobatus	(Nouvel, 1951)	7	1	1	1	1	1	1	1					148703	exact	Haplostylus lobatus	(Nouvel, 1951)	TRUE	TRUE	Leptomysis	119870
Species		Haplostylus normani		Haplostylus normani								Haplostylus normani		148698	(G.O. Sars, 1877)		22	Animalia	Arthropoda	Malacostraca	Mysida	Mysidae	Haplostylus	normani	(G.O. Sars, 1877)	7	1	1	1	1	1	1	1					148698	exact	Haplostylus normani	(G.O. Sars, 1877)	TRUE	TRUE	Leptomysis buergii	120050
Species		Harmelinella mariannae		Harmelinella mariannae								Harmelinella mariannae		226673	Ledoyer, 1989		23	Animalia	Arthropoda	Malacostraca	Mysida	Mysidae	Harmelinella	mariannae	Ledoyer, 1989	7	1	1	1	1	1	1	1					226673	exact	Harmelinella mariannae	Ledoyer, 1989	TRUE	TRUE	Leptomysis gracilis	120052
Genus		Hemimysis		Hemimysis							Hemimysis			119861	G.O. Sars, 1869			Animalia	Arthropoda	Malacostraca	Mysida	Mysidae	Hemimysis			6	1	1	1	1	1	1	0					119861	exact	Hemimysis	G.O. Sars, 1869	TRUE		Leptomysis lingvura	120054
Species		Hemimysis margalefi		Hemimysis margalefi								Hemimysis margalefi		120027	Alcaraz, Riera & Gili, 1986		24	Animalia	Arthropoda	Malacostraca	Mysida	Mysidae	Hemimysis	margalefi	Alcaraz, Riera & Gili, 1986	7	1	1	1	1	1	1	1					120027	exact	Hemimysis margalefi	Alcaraz, Riera & Gili, 1986	TRUE	TRUE	Leptomysis mediterranea	120056
Genus		Heteromysis		Heteromysis							Heteromysis			119863	S.I. Smith, 1873			Animalia	Arthropoda	Malacostraca	Mysida	Mysidae	Heteromysis			6	1	1	1	1	1	1	0					119863	exact	Heteromysis	S.I. Smith, 1873	TRUE		Leptomysis megalops	120057
Species		Heteromysis eideri		Heteromysis eideri								Heteromysis eideri		120034	Bacescu, 1941		25	Animalia	Arthropoda	Malacostraca	Mysida	Mysidae	Heteromysis	eideri	Bacescu, 1941	7	1	1	1	1	1	1	1					120034	exact_subgenus	Heteromysis (Heteromysis) eideri	Bacescu, 1941	FALSE	TRUE	Leptomysis truncata	120061
Genus		Leptomysis		Leptomysis							Leptomysis			119870	G.O. Sars, 1869			Animalia	Arthropoda	Malacostraca	Mysida	Mysidae	Leptomysis			6	1	1	1	1	1	1	0					119870	exact	Leptomysis	G.O. Sars, 1869	TRUE		Limnomysis	119871
Species		Leptomysis buergii		Leptomysis buergii								Leptomysis buergii		120050	Bacescu, 1966		26	Animalia	Arthropoda	Malacostraca	Mysida	Mysidae	Leptomysis	buergii	Bacescu, 1966	7	1	1	1	1	1	1	1					120050	exact	Leptomysis buergii	Bacescu, 1966	TRUE	TRUE	Limnomysis benedeni	120062
Species		Leptomysis gracilis		Leptomysis gracilis								Leptomysis gracilis		120052	(G.O. Sars, 1864)		27	Animalia	Arthropoda	Malacostraca	Mysida	Mysidae	Leptomysis	gracilis	(G.O. Sars, 1864)	7	1	1	1	1	1	1	1					120052	exact	Leptomysis gracilis	(G.O. Sars, 1864)	TRUE	TRUE	Lophogaster	119828
Species		Leptomysis lingvura		Leptomysis lingvura								Leptomysis lingvura		120054	(G.O. Sars, 1866)		28	Animalia	Arthropoda	Malacostraca	Mysida	Mysidae	Leptomysis	lingvura	(G.O. Sars, 1866)	7	1	1	1	1	1	1	1					120054	exact	Leptomysis lingvura	(G.O. Sars, 1866)	TRUE	TRUE	Lophogaster typicus	119936
Species		Leptomysis mediterranea		Leptomysis mediterranea								Leptomysis mediterranea		120056	G.O. Sars, 1877		29	Animalia	Arthropoda	Malacostraca	Mysida	Mysidae	Leptomysis	mediterranea	G.O. Sars, 1877	7	1	1	1	1	1	1	1					120056	exact	Leptomysis mediterranea	G.O. Sars, 1877	TRUE	TRUE	Lophogastrida	149669
Species		Leptomysis megalops		Leptomysis megalops								Leptomysis megalops		120057	Zimmer, 1915		30	Animalia	Arthropoda	Malacostraca	Mysida	Mysidae	Leptomysis	megalops	Zimmer, 1915	7	1	1	1	1	1	1	1					120057	exact	Leptomysis megalops	Zimmer, 1915	TRUE	TRUE	Lophogastridae	119821
Species		Leptomysis truncata		Leptomysis truncata								Leptomysis truncata		120061	(Heller, 1863)		31	Animalia	Arthropoda	Malacostraca	Mysida	Mysidae	Leptomysis	truncata	(Heller, 1863)	7	1	1	1	1	1	1	1					120061	exact	Leptomysis truncata	(Heller, 1863)	TRUE	TRUE	Malacostraca	1071
Genus		Limnomysis		Limnomysis							Limnomysis			119871	Czerniavsky, 1882			Animalia	Arthropoda	Malacostraca	Mysida	Mysidae	Limnomysis			6	1	1	1	1	1	1	0					119871	exact	Limnomysis	Czerniavsky, 1882	TRUE		Mesopodopsis	119876
Species		Limnomysis benedeni		Limnomysis benedeni								Limnomysis benedeni		120062	Czerniavsky, 1882		32	Animalia	Arthropoda	Malacostraca	Mysida	Mysidae	Limnomysis	benedeni	Czerniavsky, 1882	7	1	1	1	1	1	1	1					120062	exact	Limnomysis benedeni	Czerniavsky, 1882	TRUE	TRUE	Mesopodopsis aegyptia	120071
Genus		Mesopodopsis		Mesopodopsis							Mesopodopsis			119876	Czerniavsky, 1882			Animalia	Arthropoda	Malacostraca	Mysida	Mysidae	Mesopodopsis			6	1	1	1	1	1	1	0					119876	exact	Mesopodopsis	Czerniavsky, 1882	TRUE		Mesopodopsis slabberi	120072
Species		Mesopodopsis aegyptia		Mesopodopsis aegyptia								Mesopodopsis aegyptia		120071	Wittmann, 1992		33	Animalia	Arthropoda	Malacostraca	Mysida	Mysidae	Mesopodopsis	aegyptia	Wittmann, 1992	7	1	1	1	1	1	1	1					120071	exact	Mesopodopsis aegyptia	Wittmann, 1992	TRUE	TRUE	Mysida	149668
Species		Mesopodopsis slabberi		Mesopodopsis slabberi								Mesopodopsis slabberi		120072	(Van Beneden, 1861)		34	Animalia	Arthropoda	Malacostraca	Mysida	Mysidae	Mesopodopsis	slabberi	(Van Beneden, 1861)	7	1	1	1	1	1	1	1					120072	exact	Mesopodopsis slabberi	(Van Beneden, 1861)	TRUE	TRUE	Mysidae	119822
Genus		Mysideis		Mysideis							Mysideis			119882	G.O. Sars, 1869			Animalia	Arthropoda	Malacostraca	Mysida	Mysidae	Mysideis			6	1	1	1	1	1	1	0					119882	exact	Mysideis	G.O. Sars, 1869	TRUE		Mysideis	119882
Species		Mysideis parva		Mysideis parva								Mysideis parva		120081	Zimmer, 1915		35	Animalia	Arthropoda	Malacostraca	Mysida	Mysidae	Mysideis	parva	Zimmer, 1915	7	1	1	1	1	1	1	1					120081	exact	Mysideis parva	Zimmer, 1915	TRUE	TRUE	Mysideis parva	120081
Genus		Mysidopsis		Mysidopsis							Mysidopsis			119885	G.O. Sars, 1864			Animalia	Arthropoda	Malacostraca	Mysida	Mysidae	Mysidopsis			6	1	1	1	1	1	1	0					119885	exact	Mysidopsis	G.O. Sars, 1864	TRUE		Mysidopsis	119885
Species		Mysidopsis angusta		Mysidopsis angusta								Mysidopsis angusta		120087	G.O. Sars, 1864		36	Animalia	Arthropoda	Malacostraca	Mysida	Mysidae	Mysidopsis	angusta	G.O. Sars, 1864	7	1	1	1	1	1	1	1					120087	exact	Mysidopsis angusta	G.O. Sars, 1864	TRUE	TRUE	Mysidopsis angusta	120087
Species		Mysidopsis gibbosa		Mysidopsis gibbosa								Mysidopsis gibbosa		120089	G.O. Sars, 1864		37	Animalia	Arthropoda	Malacostraca	Mysida	Mysidae	Mysidopsis	gibbosa	G.O. Sars, 1864	7	1	1	1	1	1	1	1					120089	exact	Mysidopsis gibbosa	G.O. Sars, 1864	TRUE	TRUE	Mysidopsis gibbosa	120089
Genus		Paraleptomysis		Paraleptomysis							Paraleptomysis			119890	Liu & Wang, 1983			Animalia	Arthropoda	Malacostraca	Mysida	Mysidae	Paraleptomysis			6	1	1	1	1	1	1	0					119890	exact	Paraleptomysis	Liu & Wang, 1983	TRUE		Paraleptomysis	119890
Species		Paraleptomysis apiops		Paraleptomysis apiops								Paraleptomysis apiops		120139	(G.O. Sars, 1877)		38	Animalia	Arthropoda	Malacostraca	Mysida	Mysidae	Paraleptomysis	apiops	(G.O. Sars, 1877)	7	1	1	1	1	1	1	1					120139	exact	Paraleptomysis apiops	(G.O. Sars, 1877)	TRUE	TRUE	Paraleptomysis apiops	120139
Genus		Paramysis		Paramysis							Paramysis			119892	Czerniavsky, 1882			Animalia	Arthropoda	Malacostraca	Mysida	Mysidae	Paramysis			6	1	1	1	1	1	1	0					119892	exact	Paramysis	Czerniavsky, 1882	TRUE		Paramysis	119892
Species		Paramysis agigensis		Paramysis agigensis								Paramysis agigensis		120143	Bacescu, 1940		39	Animalia	Arthropoda	Malacostraca	Mysida	Mysidae	Paramysis	agigensis	Bacescu, 1940	7	1	1	1	1	1	1	1					120143	exact_subgenus	Paramysis (Occiparamysis) agigensis	Bacescu, 1940	FALSE	TRUE	Paramysis helleri	120149
Species		Paramysis helleri		Paramysis helleri								Paramysis helleri		120149	(G.O. Sars, 1877)		40	Animalia	Arthropoda	Malacostraca	Mysida	Mysidae	Paramysis	helleri	(G.O. Sars, 1877)	7	1	1	1	1	1	1	1					120149	exact_subgenus	Paramysis (Longidentia) helleri	(G.O. Sars, 1877)	FALSE	TRUE	Paramysis agigensis	120143
Species		Paramysis kosswigi		Paramysis kosswigi								Paramysis kosswigi		120153	Bacescu, 1948		41	Animalia	Arthropoda	Malacostraca	Mysida	Mysidae	Paramysis	kosswigi	Bacescu, 1948	7	1	1	1	1	1	1	1					120153	exact_subgenus	Paramysis (Serrapalpisis) kosswigi	Bacescu, 1948	FALSE	TRUE	Paramysis kosswigi	120153
Genus		Parerythrops		Parerythrops							Parerythrops			119894	G.O. Sars, 1869			Animalia	Arthropoda	Malacostraca	Mysida	Mysidae	Parerythrops			6	1	1	1	1	1	1	0					119894	exact	Parerythrops	G.O. Sars, 1869	TRUE		Parerythrops	119894
Species		Parerythrops paucispinosus		Parerythrops paucispinosus								Parerythrops paucispinosus		853008	Nouvel & Lagardère, 1976		42	Animalia	Arthropoda	Malacostraca	Mysida	Mysidae	Parerythrops	paucispinosus	Nouvel & Lagardère, 1976	7	1	1	1	1	1	1	1					853008	exact	Parerythrops paucispinosus	Nouvel & Lagardère, 1976	TRUE	TRUE	Parerythrops paucispinosus	853008
Genus		Pseudomma		Pseudomma							Pseudomma			119900	G.O. Sars, 1870			Animalia	Arthropoda	Malacostraca	Mysida	Mysidae	Pseudomma			6	1	1	1	1	1	1	0					119900	exact	Pseudomma	G.O. Sars, 1870	TRUE		Pseudomma	119900
Species		Pseudomma nanum		Pseudomma nanum								Pseudomma nanum		120189	Holt & Tattersall, 1906		43	Animalia	Arthropoda	Malacostraca	Mysida	Mysidae	Pseudomma	nanum	Holt & Tattersall, 1906	7	1	1	1	1	1	1	1					120189	exact	Pseudomma nanum	Holt & Tattersall, 1906	TRUE	TRUE	Pseudomma nanum	120189
Genus		Siriella		Siriella							Siriella			119906	Dana, 1850			Animalia	Arthropoda	Malacostraca	Mysida	Mysidae	Siriella			6	1	1	1	1	1	1	0					119906	exact	Siriella	Dana, 1850	TRUE		Siriella	119906
Species		Siriella armata		Siriella armata								Siriella armata		120208	(Milne Edwards, 1837)		44	Animalia	Arthropoda	Malacostraca	Mysida	Mysidae	Siriella	armata	(Milne Edwards, 1837)	7	1	1	1	1	1	1	1					120208	exact	Siriella armata	(Milne Edwards, 1837)	TRUE	TRUE	Siriella armata	120208
Species		Siriella clausii		Siriella clausii								Siriella clausii		226375	G.O. Sars, 1877		45	Animalia	Arthropoda	Malacostraca	Mysida	Mysidae	Siriella	clausii	G.O. Sars, 1877	7	1	1	1	1	1	1	1					226375	exact	Siriella clausii	G.O. Sars, 1877	TRUE	TRUE	Siriella clausii	226375
Species		Siriella gracilipes		Siriella gracilipes								Siriella gracilipes		120212	Nouvel, 1942		46	Animalia	Arthropoda	Malacostraca	Mysida	Mysidae	Siriella	gracilipes	Nouvel, 1942	7	1	1	1	1	1	1	1					120212	exact	Siriella gracilipes	Nouvel, 1942	TRUE	TRUE	Siriella gracilipes	120212
Species		Siriella jaltensis		Siriella jaltensis								Siriella jaltensis		120214	Czerniavsky, 1868		47	Animalia	Arthropoda	Malacostraca	Mysida	Mysidae	Siriella	jaltensis	Czerniavsky, 1868	7	1	1	1	1	1	1	1					120214	exact	Siriella jaltensis	Czerniavsky, 1868	TRUE	TRUE	Siriella jaltensis	120214
Species		Siriella norvegica		Siriella norvegica								Siriella norvegica		120215	G.O. Sars, 1869		48	Animalia	Arthropoda	Malacostraca	Mysida	Mysidae	Siriella	norvegica	G.O. Sars, 1869	7	1	1	1	1	1	1	1					120215	exact	Siriella norvegica	G.O. Sars, 1869	TRUE	TRUE	Siriella norvegica	120215
Species		Siriella thompsonii		Siriella thompsonii								Siriella thompsonii		120216	(H. Milne Edwards, 1837)		49	Animalia	Arthropoda	Malacostraca	Mysida	Mysidae	Siriella	thompsonii	(H. Milne Edwards, 1837)	7	1	1	1	1	1	1	1					120216	exact	Siriella thompsonii	(H. Milne Edwards, 1837)	TRUE	TRUE	Siriella thompsonii	120216
						Classification preparation											From MS-ACCES to replace "" by Null
																	Table1
						Kingdom	Phylum	Class	Order	Family	Genus	Species					LineNo	Kingdom	Phylum	Class	Order	Family	Genus	Species
					1	Animalia											1	Animalia
					2		Arthropoda										2		Arthropoda
					3			Malacostraca									3			Malacostraca
					4				Lophogastrida								4				Lophogastrida
					5					Eucopiidae							5					Eucopiidae
					6						Eucopia						6						Eucopia
					7							Eucopia unguiculata					7							Eucopia unguiculata
					8					Lophogastridae							8					Lophogastridae
					9						Lophogaster						9						Lophogaster
					10							Lophogaster typicus					10							Lophogaster typicus
					11				Mysida								11				Mysida
					12					Mysidae							12					Mysidae
					13						Acanthomysis						13						Acanthomysis
					14							Acanthomysis longicornis					14							Acanthomysis longicornis
					15						Anchialina						15						Anchialina
					16							Anchialina agilis					16							Anchialina agilis
					17							Anchialina oculata					17							Anchialina oculata
					18						Boreomysis						18						Boreomysis
					19							Boreomysis arctica					19							Boreomysis arctica
					20							Boreomysis megalops					20							Boreomysis megalops
					21						Calyptomma						21						Calyptomma
					22							Calyptomma puritani					22							Calyptomma puritani
					23						Dactylamblyops						23						Dactylamblyops
					24							Dactylamblyops corberai					24							Dactylamblyops corberai
					25						Diamysis						25						Diamysis
					26							Diamysis bacescui					26							Diamysis bacescui
					27							Diamysis cymodoceae					27							Diamysis cymodoceae
					28							Diamysis lagunaris					28							Diamysis lagunaris
					29							Diamysis mesohalobia					29							Diamysis mesohalobia
					30						Erythrops						30						Erythrops
					31							Erythrops elegans					31							Erythrops elegans
					32							Erythrops erythrophthalmus					32							Erythrops erythrophthalmus
					33							Erythrops neapolitanus					33							Erythrops neapolitanus
					34						Euchaetomeropsis						34						Euchaetomeropsis
					35							Euchaetomeropsis merolepis					35							Euchaetomeropsis merolepis
					36						Gastrosaccus						36						Gastrosaccus
					37							Gastrosaccus mediterraneus					37							Gastrosaccus mediterraneus
					38							Gastrosaccus sanctus					38							Gastrosaccus sanctus
					39						Haplostylus						39						Haplostylus
					40							Haplostylus bacescui					40							Haplostylus bacescui
					41							Haplostylus lobatus					41							Haplostylus lobatus
					42							Haplostylus normani					42							Haplostylus normani
					43							Harmelinella mariannae					43							Harmelinella mariannae
					44						Hemimysis						44						Hemimysis
					45							Hemimysis margalefi					45							Hemimysis margalefi
					46						Heteromysis						46						Heteromysis
					47							Heteromysis eideri					47							Heteromysis eideri
					48						Leptomysis						48						Leptomysis
					49							Leptomysis buergii					49							Leptomysis buergii
					50							Leptomysis gracilis					50							Leptomysis gracilis
					51							Leptomysis lingvura					51							Leptomysis lingvura
					52							Leptomysis mediterranea					52							Leptomysis mediterranea
					53							Leptomysis megalops					53							Leptomysis megalops
					54							Leptomysis truncata					54							Leptomysis truncata
					55						Limnomysis						55						Limnomysis
					56							Limnomysis benedeni					56							Limnomysis benedeni
					57						Mesopodopsis						57						Mesopodopsis
					58							Mesopodopsis aegyptia					58							Mesopodopsis aegyptia
					59							Mesopodopsis slabberi					59							Mesopodopsis slabberi
					60						Mysideis						60						Mysideis
					61							Mysideis parva					61							Mysideis parva
					62						Mysidopsis						62						Mysidopsis
					63							Mysidopsis angusta					63							Mysidopsis angusta
					64							Mysidopsis gibbosa					64							Mysidopsis gibbosa
					65						Paraleptomysis						65						Paraleptomysis
					66							Paraleptomysis apiops					66							Paraleptomysis apiops
					67						Paramysis						67						Paramysis
					68							Paramysis agigensis					68							Paramysis agigensis
					69							Paramysis helleri					69							Paramysis helleri
					70							Paramysis kosswigi					70							Paramysis kosswigi
					71						Parerythrops						71						Parerythrops
					72							Parerythrops paucispinosus					72							Parerythrops paucispinosus
					73						Pseudomma						73						Pseudomma
					74							Pseudomma nanum					74							Pseudomma nanum
					75						Siriella						75						Siriella
					76							Siriella armata					76							Siriella armata
					77							Siriella clausii					77							Siriella clausii
					78							Siriella gracilipes					78							Siriella gracilipes
					79							Siriella jaltensis					79							Siriella jaltensis
					80							Siriella norvegica					80							Siriella norvegica
					81							Siriella thompsonii					81							Siriella thompsonii
